# Supplementary material for: Effect of 12-month intervention with lipid-based nutrient supplement on the physical activity of Malawian toddlers: a randomised, controlled trial
Source: Br J Nutr. 2017 Feb 28;117(4):511–8. doi: 10.1017/S0007114517000290 (PMC5426340; doi:10.1017/S0007114517000290)
Supplement: Supplementary file 1 [file S0007114517000290sup001.zip]

Archive with 2 entries (2 files):
- S0007114517000290sup001.pdf
- S0007114517000290sup002.pdf
